# Supplementary material for: Fabrication of PVA Coatings Applied to Electrospun PLGA Scaffolds to Prevent Postoperative Adhesions
Source: J Funct Biomater. 2025 Feb 10;16(2):57. doi: 10.3390/jfb16020057 (PMC11856736; doi:10.3390/jfb16020057)
Supplement: Supplementary file 1 [file jfb-16-00057-s001.zip]

Archive with 1 entries (1 files):
- jfb-3423471-supplementary.pdf
